# Supplementary material for: Synthesis of Human Phase I and Phase II Metabolites of Hop (Humulus lupulus) Prenylated Flavonoids
Source: Metabolites. 2022 Apr 12;12(4):345. doi: 10.3390/metabo12040345 (PMC9030851; doi:10.3390/metabo12040345)
Supplement: Supplementary file 1 [file metabolites-12-00345-s001.zip]

Archive with 1 entries (1 files):
- metabolites-1680284-supplementary.pdf
